# Supplementary material for: Extensive Variation in Gene Expression is Revealed in 13 Fertility-Related Genes Using RNA-Seq, ISO-Seq, and CAGE-Seq From Brahman Cattle
Source: Front Genet. 2022 Mar 25;13:784663. doi: 10.3389/fgene.2022.784663 (PMC8990236; doi:10.3389/fgene.2022.784663)
Supplement: Supplementary file 2 [file DataSheet1.zip]

Archive with 1 entries (1 files):
- ISO-seq-sequences.csv
